# Supplementary material for: Characteristics of Mitochondrial Genomes and Phylogenetic Analysis of Three Species of Littorinimorpha Snails
Source: Animals (Basel). 2026 Jul 20;16(14):2248. doi: 10.3390/ani16142248 (PMC13405869; doi:10.3390/ani16142248)
Supplement: Supplementary file 1 [file animals-16-02248-s001.zip]

Archive with 1 entries (1 files):
- animals-3815858-supplementary.pdf
